# Supplementary material for: Campylobacter jejuni permeabilizes the host cell membrane by short chain lysophosphatidylethanolamines
Source: Gut Microbes. 2022 Jul 7;14(1):2091371. doi: 10.1080/19490976.2022.2091371 (PMC9272830; doi:10.1080/19490976.2022.2091371)
Supplement: Supplemental Material [file KGMI_A_2091371_SM3593.zip]

Archive with 5 entries (5 files):
- Fig S1 S2 and S3.docx
- Fig S1.jpg
- Fig S2.tif
- Fig S3.tif
- Supplemental materials 1.docx
